# Supplementary material for: Lead exposure increases the risk of retinal vein occlusion: a population-based analysis and investigation of PRICKLE4/PLCXD1-mediated endothelial cell mechanisms
Source: Front Public Health. 2026 May 12;14:1826278. doi: 10.3389/fpubh.2026.1826278 (PMC13201478; doi:10.3389/fpubh.2026.1826278)
Supplement: Supplementary file 2 [file Table_1.xlsx]

## Sheet: Sheet1
Table S1.List of Primer Sequence Information for quantitative real-time PCR analysis
ID	Primer Name	Primer Sequence(5'to3')	Number of Bases
1	H-SAXO2-F	ATTTGTAGCTGCGGGTCGG	19
2	H-SAXO3-R	ACTTGTCTCTCCAAAGGCCG	20
3	H-HSD11B2-F	GTGCTCATCACCGGCTGT	18
4	H-HSD11B2-R	CTCCTGGTTTGGTCAGGTCC	20
5	H-PRICKLE4-F	ACCACTTCTGTTGCCAGGAC	20
6	H-PRICKLE4-R	GAGTCCAGTCTCCCCAAGGA	20
7	H-PLCXD1-F	AGGCCTTTCATTCTGGGCTC	20
8	H-PLCXD1-R	CCCTGGGCAACCTTGAGTC	19
9	H-GP1BB-F	GCCCAATCTCTCAGACCCAC	20
10	H-GP1BB-R	GAGTTTGGAAGGGAGACGCA	20
11	H-IKBKGP1-F	CTGTGGTCCCTCTCCTCTCA	20
12	H-IKBKGP1-R	CAGTTCTCGCTCACTCACCA	20
