# Supplementary material for: Lead exposure increases the risk of retinal vein occlusion: a population-based analysis and investigation of PRICKLE4/PLCXD1-mediated endothelial cell mechanisms
Source: Front Public Health. 2026 May 12;14:1826278. doi: 10.3389/fpubh.2026.1826278 (PMC13201478; doi:10.3389/fpubh.2026.1826278)
Supplement: Supplementary file 3 [file Table_2.xlsx]

## Sheet: Sheet1
Table S2.The 166 intersecting genes of differentially expressed genes after comparing two different concentrations of lead nitrate with NC
Gene_name	Gene_description	Normalized counts
		HUVEC_NC	HUVEC_10	HUVEC_30
C1QTNF3-AMACR	C1QTNF3-AMACR readthrough (NMD candidate) [Source:HGNC Symbol;Acc:HGNC:49198]	0.58	0	0
H4C11	H4 clustered histone 11 [Source:HGNC Symbol;Acc:HGNC:4785]	10.74	0	0
SMG1P3	SMG1 pseudogene 3 [Source:HGNC Symbol;Acc:HGNC:49860]	0.2	0	0
LINC02637	long intergenic non-protein coding RNA 2637 [Source:HGNC Symbol;Acc:HGNC:54120]	1.82	0	0
HMGB1P5	high mobility group box 1 pseudogene 5 [Source:HGNC Symbol;Acc:HGNC:4997]	2.16	0	0
MALL	mal, T cell differentiation protein like [Source:NCBI gene (formerly Entrezgene);Acc:7851]	0.31	0	0
GPR199P	G protein-coupled receptor 199, pseudogene [Source:NCBI gene (formerly Entrezgene);Acc:653160]	0.38	0	0
SMG1P2	SMG1 pseudogene 2 [Source:HGNC Symbol;Acc:HGNC:49859]	0.22	0.03	0
GNL3LP1	G protein nucleolar 3 like pseudogene 1 [Source:HGNC Symbol;Acc:HGNC:25733]	0.41	0	0
GEMIN8P4	gem nuclear organelle associated protein 8 pseudogene 4 [Source:HGNC Symbol;Acc:HGNC:37979]	0.93	0.02	0
SLC35E1P1	solute carrier family 35 member E1 pseudogene 1 [Source:HGNC Symbol;Acc:HGNC:42046]	0.8	0	0
CCDC169-SOHLH2	CCDC169-SOHLH2 readthrough [Source:HGNC Symbol;Acc:HGNC:38866]	0.25	0	0
AFG3L1P	AFG3 like matrix AAA peptidase subunit 1, pseudogene [Source:HGNC Symbol;Acc:HGNC:314]	0.2	0	0
HNRNPA3P6	heterogeneous nuclear ribonucleoprotein A3 pseudogene 6 [Source:HGNC Symbol;Acc:HGNC:48495]	0.55	0	0
FER1L4	fer-1 like family member 4 (pseudogene) [Source:HGNC Symbol;Acc:HGNC:15801]	0.12	0.03	0
LINC00173	long intergenic non-protein coding RNA 173 [Source:HGNC Symbol;Acc:HGNC:33791]	0.58	0	0
HMGB1P31	high mobility group box 1 pseudogene 31 [Source:HGNC Symbol;Acc:HGNC:39122]	2.89	0	0
MMP7	matrix metallopeptidase 7 [Source:HGNC Symbol;Acc:HGNC:7174]	0.46	0	0
FZD9	frizzled class receptor 9 [Source:HGNC Symbol;Acc:HGNC:4047]	0.22	0.03	0
AFTPH-DT	AFTPH divergent transcript [Source:HGNC Symbol;Acc:HGNC:52788]	0.38	0.09	0
ATP8B5P	ATPase phospholipid transporting 8B5, pseudogene [Source:NCBI gene (formerly Entrezgene);Acc:158381]	2.11	0.09	0
NEK5	NIMA related kinase 5 [Source:HGNC Symbol;Acc:HGNC:7748]	0.13	0.03	0
SPATA21	spermatogenesis associated 21 [Source:HGNC Symbol;Acc:HGNC:28026]	0.11	0.02	0
TLL2	tolloid like 2 [Source:HGNC Symbol;Acc:HGNC:11844]	0.32	0.08	0
KLRA1P	killer cell lectin like receptor A1, pseudogene [Source:HGNC Symbol;Acc:HGNC:6372]	0.58	0.13	0
SDAD1P1	SDA1 domain containing 1 pseudogene 1 [Source:HGNC Symbol;Acc:HGNC:31403]	0.53	0.24	0
TREX1	three prime repair exonuclease 1 [Source:HGNC Symbol;Acc:HGNC:12269]	0.8	0.46	0
SPTBN5	spectrin beta, non-erythrocytic 5 [Source:HGNC Symbol;Acc:HGNC:15680]	0.05	0.01	0.01
CYP2E1	cytochrome P450 family 2 subfamily E member 1 [Source:HGNC Symbol;Acc:HGNC:2631]	0.3	0	0.01
GOLGA8J	golgin A8 family member J [Source:HGNC Symbol;Acc:HGNC:38650]	0.08	0.02	0.02
SPIN2A	spindlin family member 2A [Source:HGNC Symbol;Acc:HGNC:20694]	0.34	0.09	0.03
DNAH10	dynein axonemal heavy chain 10 [Source:HGNC Symbol;Acc:HGNC:2941]	0.13	0.14	0.03
SLC7A2	solute carrier family 7 member 2 [Source:HGNC Symbol;Acc:HGNC:11060]	0.08	0.02	0.03
NUAK1	NUAK family kinase 1 [Source:HGNC Symbol;Acc:HGNC:14311]	0.23	0.03	0.04
SAXO2	stabilizer of axonemal microtubules 2 [Source:HGNC Symbol;Acc:HGNC:33727]	1.36	0.22	0.04
SLC2A12	solute carrier family 2 member 12 [Source:HGNC Symbol;Acc:HGNC:18067]	0.2	0.08	0.04
RUFY1-AS1	RUFY1 antisense RNA 1 [Source:HGNC Symbol;Acc:HGNC:40903]	0.23	0.04	0.04
AGGF1P2	angiogenic factor with G-patch and FHA domains 1 pseudogene 2 [Source:HGNC Symbol;Acc:HGNC:38052]	0.38	0.13	0.04
ASMTL-AS1	ASMTL antisense RNA 1 [Source:HGNC Symbol;Acc:HGNC:25811]	0.69	0.8	0.04
ANKRD20A2P	ankyrin repeat domain 20 family member A2, pseudogene [Source:HGNC Symbol;Acc:HGNC:31979]	0.19	0	0.05
NPIPB6	nuclear pore complex interacting protein family member B6 [Source:HGNC Symbol;Acc:HGNC:37454]	0.28	0.02	0.05
PMS2CL	PMS2 C-terminal like (pseudogene) [Source:HGNC Symbol;Acc:HGNC:30061]	0.99	0.42	0.05
AGAP10P	ArfGAP with GTPase domain, ankyrin repeat and PH domain 10, pseudogene [Source:HGNC Symbol;Acc:HGNC:23659]	0.34	0.1	0.05
SLC22A1	solute carrier family 22 member 1 [Source:HGNC Symbol;Acc:HGNC:10963]	0.34	0.14	0.05
SPIB	Spi-B transcription factor [Source:HGNC Symbol;Acc:HGNC:11242]	0.24	0.02	0.06
CYBB	cytochrome b-245 beta chain [Source:HGNC Symbol;Acc:HGNC:2578]	0.19	0.06	0.07
KLF3-AS1	KLF3 antisense RNA 1 [Source:HGNC Symbol;Acc:HGNC:25796]	0.45	0.1	0.07
GALNT9-AS1	GALNT9 antisense RNA 1 [Source:HGNC Symbol;Acc:HGNC:56353]	0.19	0.3	0.08
LINC02084	long intergenic non-protein coding RNA 2084 [Source:HGNC Symbol;Acc:HGNC:52934]	0.77	0.15	0.08
DYRK3-AS1	DYRK3 antisense RNA 1 [Source:HGNC Symbol;Acc:HGNC:40199]	0.36	0.06	0.08
ANKRD24	ankyrin repeat domain 24 [Source:HGNC Symbol;Acc:HGNC:29424]	0.23	0.11	0.09
PENK-AS1	PENK antisense RNA 1 [Source:HGNC Symbol;Acc:HGNC:55519]	0	0.04	0.09
TMEM121B	transmembrane protein 121B [Source:HGNC Symbol;Acc:HGNC:1844]	0.02	0.1	0.1
MIR4500HG	MIR4500 host gene [Source:HGNC Symbol;Acc:HGNC:42773]	0.72	0.19	0.11
ANKRD20A3P	ankyrin repeat domain 20 family member A3, pseudogene [Source:HGNC Symbol;Acc:HGNC:31981]	0	0.15	0.11
CSPG4P12	chondroitin sulfate proteoglycan 4 pseudogene 12 [Source:HGNC Symbol;Acc:HGNC:48362]	0	0.09	0.11
YWHAH-AS1	YWHAH antisense RNA 1 [Source:HGNC Symbol;Acc:HGNC:23051]	0.02	0.28	0.11
LINC00106	long intergenic non-protein coding RNA 106 [Source:HGNC Symbol;Acc:HGNC:31843]	1.31	0.16	0.12
HTR1D	5-hydroxytryptamine receptor 1D [Source:HGNC Symbol;Acc:HGNC:5289]	0	0.1	0.12
GLDN	gliomedin [Source:HGNC Symbol;Acc:HGNC:29514]	0.31	0.13	0.13
TINCR	TINCR ubiquitin domain containing [Source:HGNC Symbol;Acc:HGNC:14607]	0.02	0.37	0.13
SLC7A7	solute carrier family 7 member 7 [Source:HGNC Symbol;Acc:HGNC:11065]	0.38	0.27	0.13
ZSCAN16	zinc finger and SCAN domain containing 16 [Source:HGNC Symbol;Acc:HGNC:20813]	1.62	0.78	0.14
ATP13A3-DT	ATP13A3 divergent transcript [Source:HGNC Symbol;Acc:HGNC:48570]	0.29	0.01	0.15
NPM1P7	nucleophosmin 1 pseudogene 7 [Source:HGNC Symbol;Acc:HGNC:7927]	1.31	0	0.17
SLC12A5-AS1	SLC12A5 and MMP9 antisense RNA 1 [Source:HGNC Symbol;Acc:HGNC:53143]	0.5	0.21	0.17
UNC5CL	unc-5 family C-terminal like [Source:HGNC Symbol;Acc:HGNC:21203]	0.03	0.14	0.17
MAN1C1	mannosidase alpha class 1C member 1 [Source:HGNC Symbol;Acc:HGNC:19080]	0.92	0.19	0.18
WWP1-AS1	WWP1 antisense RNA 1 [Source:HGNC Symbol;Acc:HGNC:55520]	0.73	0.35	0.19
ZACN	zinc activated ion channel [Source:HGNC Symbol;Acc:HGNC:29504]	0.51	0.12	0.19
LINC00336	long intergenic non-protein coding RNA 336 [Source:HGNC Symbol;Acc:HGNC:33813]	0.85	0.17	0.2
ATF7-NPFF	ATF7-NPFF readthrough [Source:HGNC Symbol;Acc:HGNC:55073]	0.65	0	0.21
USP51	ubiquitin specific peptidase 51 [Source:HGNC Symbol;Acc:HGNC:23086]	0.09	0.31	0.21
LINC01821	long intergenic non-protein coding RNA 1821 [Source:HGNC Symbol;Acc:HGNC:52626]	0.81	0.3	0.21
JAM2	junctional adhesion molecule 2 [Source:HGNC Symbol;Acc:HGNC:14686]	0.59	0.22	0.22
PRKG2	protein kinase cGMP-dependent 2 [Source:HGNC Symbol;Acc:HGNC:9416]	0.07	0.46	0.23
LINC02236	long intergenic non-protein coding RNA 2236 [Source:HGNC Symbol;Acc:HGNC:53107]	1	0.17	0.23
ARSI	arylsulfatase family member I [Source:HGNC Symbol;Acc:HGNC:32521]	0.93	0.15	0.23
PITRM1-AS1	PITRM1 antisense RNA 1 [Source:HGNC Symbol;Acc:HGNC:44675]	0.08	0.25	0.23
SOHLH2	spermatogenesis and oogenesis specific basic helix-loop-helix 2 [Source:HGNC Symbol;Acc:HGNC:26026]	0.05	0.26	0.23
KANSL1L-AS1	KANSL1L antisense RNA 1 [Source:HGNC Symbol;Acc:HGNC:41139]	0	0.19	0.23
OGDHL	oxoglutarate dehydrogenase L [Source:HGNC Symbol;Acc:HGNC:25590]	0.2	0.06	0.24
HLA-H	major histocompatibility complex, class I, H (pseudogene) [Source:HGNC Symbol;Acc:HGNC:4965]	1.5	0.48	0.25
PLCB2	phospholipase C beta 2 [Source:HGNC Symbol;Acc:HGNC:9055]	1.41	0.3	0.26
DUXAP8	double homeobox A pseudogene 8 [Source:HGNC Symbol;Acc:HGNC:32187]	1.56	0	0.28
NPIPB9	nuclear pore complex interacting protein family member B9 [Source:HGNC Symbol;Acc:HGNC:41987]	0	0.22	0.29
TMC4	transmembrane channel like 4 [Source:HGNC Symbol;Acc:HGNC:22998]	0.06	0.66	0.29
MPPED2	metallophosphoesterase domain containing 2 [Source:HGNC Symbol;Acc:HGNC:1180]	0.4	0.03	0.31
FRG1-DT	FRG1 divergent transcript [Source:HGNC Symbol;Acc:HGNC:51590]	1.26	0.27	0.31
KLK10	kallikrein related peptidase 10 [Source:HGNC Symbol;Acc:HGNC:6358]	0.07	0.22	0.32
ZNF888-AS1	ZNF888 antisense RNA 1 [Source:HGNC Symbol;Acc:HGNC:56044]	1.23	0.41	0.32
MIR670HG	MIR670 host gene [Source:HGNC Symbol;Acc:HGNC:49204]	0.67	0.43	0.33
IDO1	indoleamine 2,3-dioxygenase 1 [Source:HGNC Symbol;Acc:HGNC:6059]	1.5	0.23	0.33
USP38-DT	USP38 divergent transcript [Source:HGNC Symbol;Acc:HGNC:55554]	0.08	0.18	0.33
GOLGA6L4	golgin A6 family like 4 [Source:HGNC Symbol;Acc:HGNC:27256]	0.47	0.2	0.34
MSTO2P	misato family member 2, pseudogene [Source:HGNC Symbol;Acc:HGNC:26329]	1.13	0.41	0.34
SERPINA6	serpin family A member 6 [Source:HGNC Symbol;Acc:HGNC:1540]	0.71	0.2	0.34
FGFBP3	fibroblast growth factor binding protein 3 [Source:HGNC Symbol;Acc:HGNC:23428]	0.1	0.31	0.34
CAMKV	CaM kinase like vesicle associated [Source:HGNC Symbol;Acc:HGNC:28788]	1.05	0.12	0.34
PCDHGB5	protocadherin gamma subfamily B, 5 [Source:HGNC Symbol;Acc:HGNC:8712]	0	0.36	0.36
MBNL1-AS1	MBNL1 antisense RNA 1 [Source:HGNC Symbol;Acc:HGNC:44584]	0.61	0.25	0.36
PCDHGA2	protocadherin gamma subfamily A, 2 [Source:HGNC Symbol;Acc:HGNC:8700]	0	0.16	0.36
RGS9BP	regulator of G protein signaling 9 binding protein [Source:HGNC Symbol;Acc:HGNC:30304]	0.77	0.24	0.36
OVGP1	oviductal glycoprotein 1 [Source:HGNC Symbol;Acc:HGNC:8524]	0.6	0.68	0.37
CHD5	chromodomain helicase DNA binding protein 5 [Source:HGNC Symbol;Acc:HGNC:16816]	0.17	0.33	0.38
CYP2U1-AS1	CYP2U1 and SGMS2 antisense RNA 1 [Source:HGNC Symbol;Acc:HGNC:54817]	0.22	0.02	0.38
LINC02482	long intergenic non-protein coding RNA 2482 [Source:HGNC Symbol;Acc:HGNC:53458]	3.65	2.33	0.39
PCDHGA9	protocadherin gamma subfamily A, 9 [Source:HGNC Symbol;Acc:HGNC:8707]	0.85	0.3	0.4
CATSPER3	cation channel sperm associated 3 [Source:HGNC Symbol;Acc:HGNC:20819]	0	0.44	0.4
GFI1	growth factor independent 1 transcriptional repressor [Source:HGNC Symbol;Acc:HGNC:4237]	0.19	0.98	0.42
LINC02901	long intergenic non-protein coding RNA 2901 [Source:HGNC Symbol;Acc:HGNC:21179]	0.94	0.64	0.44
BIVM-ERCC5	BIVM-ERCC5 readthrough [Source:HGNC Symbol;Acc:HGNC:43690]	0	0.28	0.45
MNX1-AS1	MNX1 antisense RNA 1 (head to head) [Source:HGNC Symbol;Acc:HGNC:48954]	0.55	0.2	0.45
EPB41L4A-DT	EPB41L4A divergent transcript [Source:HGNC Symbol;Acc:HGNC:25643]	0.1	0.32	0.45
TMEM256-PLSCR3	TMEM256-PLSCR3 readthrough (NMD candidate) [Source:HGNC Symbol;Acc:HGNC:49186]	0.91	0.81	0.46
MMP1	matrix metallopeptidase 1 [Source:HGNC Symbol;Acc:HGNC:7155]	0.14	0.38	0.46
TRPV1	transient receptor potential cation channel subfamily V member 1 [Source:HGNC Symbol;Acc:HGNC:12716]	0.19	0.51	0.47
MIOS-DT	MIOS divergent transcript [Source:HGNC Symbol;Acc:HGNC:55187]	2.7	0.69	0.47
NGEF	neuronal guanine nucleotide exchange factor [Source:HGNC Symbol;Acc:HGNC:7807]	0.57	0.1	0.5
PGAM4	phosphoglycerate mutase family member 4 [Source:HGNC Symbol;Acc:HGNC:21731]	0.17	0.56	0.51
ALDH3B1	aldehyde dehydrogenase 3 family member B1 [Source:HGNC Symbol;Acc:HGNC:410]	0.16	0.5	0.52
CD99P1	CD99 molecule pseudogene 1 [Source:HGNC Symbol;Acc:HGNC:7083]	1.29	0.26	0.55
HSD11B2	hydroxysteroid 11-beta dehydrogenase 2 [Source:HGNC Symbol;Acc:HGNC:5209]	2.51	1.36	0.55
ZNF225-AS1	ZNF225 and ZNF224 antisense RNA 1 [Source:HGNC Symbol;Acc:HGNC:55916]	0.35	0.02	0.56
DICER1-AS1	DICER1 antisense RNA 1 [Source:HGNC Symbol;Acc:HGNC:43017]	0.22	0.28	0.57
TMEM202-AS1	TMEM202 antisense RNA 1 [Source:HGNC Symbol;Acc:HGNC:53265]	0.11	0.5	0.59
SEC14L1P1	SEC14 like 1 pseudogene 1 [Source:HGNC Symbol;Acc:HGNC:44189]	0.16	0.71	0.6
RDUR	RIG-I dependent antiviral response regulator RNA [Source:HGNC Symbol;Acc:HGNC:27190]	0	0.25	0.62
SEPTIN7-DT	SEPTIN7 divergent transcript [Source:HGNC Symbol;Acc:HGNC:51153]	0.2	1.01	0.65
RRAD	RRAD, Ras related glycolysis inhibitor and calcium channel regulator [Source:HGNC Symbol;Acc:HGNC:10446]	0.33	0.65	0.66
OXCT2	3-oxoacid CoA-transferase 2 [Source:HGNC Symbol;Acc:HGNC:18606]	0.28	0.77	0.67
IQCH	IQ motif containing H [Source:HGNC Symbol;Acc:HGNC:25721]	0.92	0.48	0.67
LINC01176	long intergenic non-protein coding RNA 1176 [Source:HGNC Symbol;Acc:HGNC:49548]	0.26	0.48	0.68
ARMCX4	armadillo repeat containing X-linked 4 [Source:HGNC Symbol;Acc:HGNC:28615]	0.01	0.5	0.69
ZNF887P	zinc finger protein 887, pseudogene [Source:HGNC Symbol;Acc:HGNC:38700]	0.12	0.75	0.7
RHBDL1	rhomboid like 1 [Source:HGNC Symbol;Acc:HGNC:10007]	1.5	0.51	0.72
PDE2A	phosphodiesterase 2A [Source:HGNC Symbol;Acc:HGNC:8777]	1.11	0.46	0.72
HLA-DOB	major histocompatibility complex, class II, DO beta [Source:HGNC Symbol;Acc:HGNC:4937]	0.09	0.34	0.88
LARRPM	LINC00240 antisense RNA regulating promoter methylation [Source:HGNC Symbol;Acc:HGNC:56664]	0.36	1.08	0.96
PRICKLE4	prickle planar cell polarity protein 4 [Source:HGNC Symbol;Acc:HGNC:16805]	2.52	1.04	0.97
INTS4P1	integrator complex subunit 4 pseudogene 1 [Source:HGNC Symbol;Acc:HGNC:21925]	2.15	0.91	1.01
EPHA2-AS1	EPHA2 antisense RNA 1 [Source:HGNC Symbol;Acc:HGNC:40216]	0.43	1.31	1.03
PCDHGA11	protocadherin gamma subfamily A, 11 [Source:HGNC Symbol;Acc:HGNC:8698]	0.21	0.78	1.09
EML2-AS1	EML2 antisense RNA 1 [Source:HGNC Symbol;Acc:HGNC:48331]	2.84	1.58	1.09
PDCD6-DT	PDCD6 divergent transcript [Source:HGNC Symbol;Acc:HGNC:55580]	0.37	1	1.11
PLCXD1	phosphatidylinositol specific phospholipase C X domain containing 1 [Source:HGNC Symbol;Acc:HGNC:23148]	4.83	2.18	1.12
TMEM276-ZFTRAF1	TMEM276-ZFTRAF1 readthrough [Source:HGNC Symbol;Acc:HGNC:56752]	0.45	1.49	1.12
FAM230F	family with sequence similarity 230 member F [Source:HGNC Symbol;Acc:HGNC:52451]	3.49	1.32	1.14
CENPS-CORT	CENPS-CORT readthrough [Source:HGNC Symbol;Acc:HGNC:38843]	8.16	2.16	1.35
BTBD19	BTB domain containing 19 [Source:HGNC Symbol;Acc:HGNC:27145]	1.21	1.72	1.35
LINC02762	long intergenic non-protein coding RNA 2762 [Source:HGNC Symbol;Acc:HGNC:27443]	0.19	1.01	1.37
SAPCD1	suppressor APC domain containing 1 [Source:HGNC Symbol;Acc:HGNC:13938]	2.16	1.58	1.38
PPP2R3B	protein phosphatase 2 regulatory subunit B''beta [Source:HGNC Symbol;Acc:HGNC:13417]	2.38	1.7	1.71
RRN3P3	RRN3 pseudogene 3 [Source:HGNC Symbol;Acc:HGNC:37620]	0.03	1.16	1.76
TBC1D3G	TBC1 domain family member 3G [Source:HGNC Symbol;Acc:HGNC:29860]	0	0.62	1.78
SYS1-DBNDD2	SYS1-DBNDD2 readthrough (NMD candidate) [Source:HGNC Symbol;Acc:HGNC:33535]	1.43	3.3	1.93
HOXA-AS2	HOXA cluster antisense RNA 2 [Source:HGNC Symbol;Acc:HGNC:43745]	1.65	0.75	1.93
-	novel protein, C11orf54-MED17 readthrough	0	1.74	2
C22orf46P	chromosome 22 open reading frame 46, pseudogene [Source:HGNC Symbol;Acc:HGNC:26294]	0.64	1.52	2.12
NIHCOLE	ncRNA involved in NHEJ oncogenic ligation efficiency [Source:HGNC Symbol;Acc:HGNC:53024]	3.99	0.67	2.77
RPL13P8	ribosomal protein L13 pseudogene 8 [Source:HGNC Symbol;Acc:HGNC:35513]	0.72	3.05	3.29
SNORD3A	small nucleolar RNA, C/D box 3A [Source:HGNC Symbol;Acc:HGNC:33189]	1.58	4.65	3.48
ARPIN-AP3S2	ARPIN-AP3S2 readthrough [Source:HGNC Symbol;Acc:HGNC:38824]	1.89	4.95	4.29
IKBKGP1	inhibitor of nuclear factor kappa B kinase subunit gamma pseudogene 1 [Source:HGNC Symbol;Acc:HGNC:24455]	1.95	4.8	5.41
GP1BB	glycoprotein Ib platelet subunit beta [Source:HGNC Symbol;Acc:HGNC:4440]	1.17	2.86	4.81
C19orf48P	chromosome 19 open reading frame 48, pseudogene [Source:HGNC Symbol;Acc:HGNC:29667]	1.96	8.03	7.33
