# Supplementary material for: Lead exposure increases the risk of retinal vein occlusion: a population-based analysis and investigation of PRICKLE4/PLCXD1-mediated endothelial cell mechanisms
Source: Front Public Health. 2026 May 12;14:1826278. doi: 10.3389/fpubh.2026.1826278 (PMC13201478; doi:10.3389/fpubh.2026.1826278)
Supplement: Supplementary file 4 [file Table_3.xlsx]

## Sheet: Sheet1
Table S3.Detailed information on KEGG pathway enriched by overlapping genes
ID	Description	GeneRatio	BgRatio	pvalue	p.adjust	qvalue	geneID	Count
hsa04310	Wnt signaling pathway	4/33	174/9522	0.00291426414576035	0.33275208009073	0.300227440683366	MMP7/FZD9/PLCB2/PRICKLE4	4
hsa05143	African trypanosomiasis	2/33	37/9522	0.00719123686985947	0.33275208009073	0.300227440683366	PLCB2/IDO1	2
hsa04611	Platelet activation	3/33	126/9522	0.00924121241906576	0.33275208009073	0.300227440683366	PRKG2/PLCB2/GP1BB	3
hsa04730	Long-term depression	2/33	60/9522	0.0181883244499081	0.33275208009073	0.300227440683366	PRKG2/PLCB2	2
hsa04022	cGMP-PKG signaling pathway	3/33	166/9522	0.0193572733054466	0.33275208009073	0.300227440683366	PRKG2/PLCB2/PDE2A	3
hsa00140	Steroid hormone biosynthesis	2/33	66/9522	0.0217596644869623	0.33275208009073	0.300227440683366	CYP2E1/HSD11B2	2
hsa00010	Glycolysis / Gluconeogenesis	2/33	67/9522	0.022381124364423	0.33275208009073	0.300227440683366	PGAM4/ALDH3B1	2
hsa04924	Renin secretion	2/33	69/9522	0.0236460318755496	0.33275208009073	0.300227440683366	PRKG2/PLCB2	2
hsa00982	Drug metabolism - cytochrome P450	2/33	73/9522	0.0262622651362924	0.33275208009073	0.300227440683366	CYP2E1/ALDH3B1	2
hsa04613	Neutrophil extracellular trap formation	3/33	196/9522	0.0297948378044771	0.33275208009073	0.300227440683366	H4C11/CYBB/PLCB2	3
hsa00980	Metabolism of xenobiotics by cytochrome P450	2/33	79/9522	0.0303961968342407	0.33275208009073	0.300227440683366	CYP2E1/ALDH3B1	2
hsa05140	Leishmaniasis	2/33	79/9522	0.0303961968342407	0.33275208009073	0.300227440683366	CYBB/HLA-DOB	2
hsa04742	Taste transduction	2/33	86/9522	0.0355234198906755	0.33275208009073	0.300227440683366	HTR1D/PLCB2	2
hsa05417	Lipid and atherosclerosis	3/33	216/9522	0.0381212092400512	0.33275208009073	0.300227440683366	CYBB/PLCB2/MMP1	3
hsa04540	Gap junction	2/33	92/9522	0.0401663895768914	0.33275208009073	0.300227440683366	PRKG2/PLCB2	2
hsa05323	Rheumatoid arthritis	2/33	95/9522	0.0425702131551127	0.33275208009073	0.300227440683366	MMP1/HLA-DOB	2
hsa04713	Circadian entrainment	2/33	97/9522	0.0442023672562415	0.33275208009073	0.300227440683366	PRKG2/PLCB2	2
hsa04970	Salivary secretion	2/33	97/9522	0.0442023672562415	0.33275208009073	0.300227440683366	PRKG2/PLCB2	2
hsa04925	Aldosterone synthesis and secretion	2/33	98/9522	0.0450271822653441	0.33275208009073	0.300227440683366	PLCB2/PDE2A	2
hsa04750	Inflammatory mediator regulation of TRP channels	2/33	99/9522	0.0458577593434874	0.33275208009073	0.300227440683366	PLCB2/TRPV1	2
hsa04640	Hematopoietic cell lineage	2/33	100/9522	0.0466940513643941	0.33275208009073	0.300227440683366	HLA-DOB/GP1BB	2
hsa04916	Melanogenesis	2/33	101/9522	0.0475360114415329	0.33275208009073	0.300227440683366	FZD9/PLCB2	2
hsa04933	AGE-RAGE signaling pathway in diabetic complications	2/33	101/9522	0.0475360114415329	0.33275208009073	0.300227440683366	CYBB/PLCB2	2
