# Supplementary material for: Lead exposure increases the risk of retinal vein occlusion: a population-based analysis and investigation of PRICKLE4/PLCXD1-mediated endothelial cell mechanisms
Source: Front Public Health. 2026 May 12;14:1826278. doi: 10.3389/fpubh.2026.1826278 (PMC13201478; doi:10.3389/fpubh.2026.1826278)
Supplement: Supplementary file 5 [file Table_4.xlsx]

## Sheet: Sheet1
Table S4.GO analysis results with significant differences in overlapping gene enrichment
ONTOLOGY	ID	Description	GeneRatio	BgRatio	pvalue	p.adjust	qvalue	geneID	Count
MF	GO:0008081	phosphoric diester hydrolase activity	4/69	88/18432	0.000330957702135561	0.0491517310438299	0.0420514249915857	PLCB2/MPPED2/PDE2A/PLCXD1	4
MF	GO:0004252	serine-type endopeptidase activity	5/69	174/18432	0.00048823769471796	0.0491517310438299	0.0420514249915857	MMP7/TLL2/KLK10/MMP1/RHBDL1	5
MF	GO:0008236	serine-type peptidase activity	5/69	192/18432	0.000762574790775109	0.0491517310438299	0.0420514249915857	MMP7/TLL2/KLK10/MMP1/RHBDL1	5
MF	GO:0017171	serine hydrolase activity	5/69	196/18432	0.00083662520925668	0.0491517310438299	0.0420514249915857	MMP7/TLL2/KLK10/MMP1/RHBDL1	5
